# Supplementary material for: Relationship between maternal serotonin levels and autism-associated genetic variants
Source: J Clin Invest. 2024 Jul 4;134(17):e179238. doi: 10.1172/JCI179238 (PMC11364378; doi:10.1172/JCI179238)
Supplement: Supporting data values [file jci-134-179238-s034.xls]

## Sheet: Figure Panel B
id	variant_status	wb5ht_maternal
1	Rare variant carrier	201
2	Rare variant carrier	129.583
3	Rare variant carrier	136.165
4	Rare variant carrier	128
5	Rare variant carrier	123.017
6	Rare variant carrier	120
7	Rare variant carrier	171
8	Rare variant carrier	142
9	Rare variant carrier	150.069
10	Rare variant carrier	175.484
11	Rare variant carrier	139.886
12	Rare variant carrier	131.72
13	Rare variant carrier	61.6035
14	Rare variant carrier	173
15	Rare variant carrier	75.4112
16	Rare variant carrier	149
17	Rare variant carrier	193.422
18	Rare variant carrier	140.426
19	Rare variant carrier	188
20	Rare variant carrier	131.17
21	Rare variant carrier	159
22	Rare variant carrier	140
23	Rare variant carrier	69.1698
24	Rare variant carrier	178
25	Rare variant carrier	120
26	Rare variant carrier	153
27	Rare variant carrier	128
28	Rare variant carrier	133
29	Rare variant carrier	230
30	Rare variant carrier	151
31	Rare variant carrier	138
32	Rare variant carrier	84.64
33	Rare variant carrier	142.73
34	Rare variant carrier	116
35	Rare variant carrier	171
36	Non-carrier	241.593
37	Non-carrier	134
38	Non-carrier	175.562
39	Non-carrier	180
40	Non-carrier	217.064
41	Non-carrier	71.3291
42	Non-carrier	174.048
43	Non-carrier	121
44	Non-carrier	145.481
45	Non-carrier	103
46	Non-carrier	140.174
47	Non-carrier	180
48	Non-carrier	178
49	Non-carrier	58.3412
50	Non-carrier	126.061
51	Non-carrier	90.1408
52	Non-carrier	122.057
53	Non-carrier	205.615
54	Non-carrier	113
55	Non-carrier	197
56	Non-carrier	68
57	Non-carrier	245
58	Non-carrier	249.381
59	Non-carrier	99.6668
60	Non-carrier	224.305
61	Non-carrier	148.03
62	Non-carrier	207
63	Non-carrier	80.0125
64	Non-carrier	255.357
65	Non-carrier	63.8298
66	Non-carrier	233.435
67	Non-carrier	151
68	Non-carrier	141.727
69	Non-carrier	130
70	Non-carrier	247.463
71	Non-carrier	154.593
72	Non-carrier	182
73	Non-carrier	170.926
74	Non-carrier	132
75	Non-carrier	86
76	Non-carrier	145.185
77	Non-carrier	161.568
78	Non-carrier	128.078
79	Non-carrier	134.054
80	Non-carrier	152.498
81	Non-carrier	136.81
82	Non-carrier	105.758
83	Non-carrier	123.275
84	Non-carrier	152
85	Non-carrier	98.5645
86	Non-carrier	188
87	Non-carrier	222
88	Non-carrier	89.2718
89	Non-carrier	102.812
90	Non-carrier	212.36
91	Non-carrier	121
92	Non-carrier	241.91
93	Non-carrier	241.91
94	Non-carrier	132.683
95	Non-carrier	103
96	Non-carrier	153.621
97	Non-carrier	108.245
98	Non-carrier	140.69
99	Non-carrier	282
100	Non-carrier	151.111
101	Non-carrier	91.5825
102	Non-carrier	106.667
103	Non-carrier	131.897
104	Non-carrier	122.132
105	Non-carrier	156.923
106	Non-carrier	226.958
107	Non-carrier	153.052
108	Non-carrier	121.234
109	Non-carrier	124
110	Non-carrier	173.819
111	Non-carrier	165.54
112	Non-carrier	289.097
113	Non-carrier	156
114	Non-carrier	95
115	Non-carrier	140.71
116	Non-carrier	97.0322
117	Non-carrier	157.204
118	Non-carrier	133.406
119	Non-carrier	180
120	Non-carrier	160
121	Non-carrier	88.0407
122	Non-carrier	137.719
123	Non-carrier	100.662
124	Non-carrier	119.138
125	Non-carrier	129
126	Non-carrier	183.797
127	Non-carrier	181
128	Non-carrier	165.443
129	Non-carrier	122.623
130	Non-carrier	103.687
131	Non-carrier	120.998
132	Non-carrier	127.461
133	Non-carrier	208.311
134	Non-carrier	155.478
135	Non-carrier	261
136	Non-carrier	158.767
137	Non-carrier	89.6544
138	Non-carrier	149.198
139	Non-carrier	186
140	Non-carrier	211.791
141	Non-carrier	194
142	Non-carrier	128.035
143	Non-carrier	93.3333
144	Non-carrier	307.979
145	Non-carrier	203.433
146	Non-carrier	217
147	Non-carrier	270
148	Non-carrier	299
149	Non-carrier	190.113
150	Non-carrier	120
151	Non-carrier	294
152	Non-carrier	195.571
153	Non-carrier	169
154	Non-carrier	135.45
155	Non-carrier	187.749
156	Non-carrier	138
157	Non-carrier	182.973
158	Non-carrier	275.39
159	Non-carrier	174
160	Non-carrier	171.097
161	Non-carrier	148.804
162	Non-carrier	366
163	Non-carrier	120.296
164	Non-carrier	233.81
165	Non-carrier	268
166	Non-carrier	137.404
167	Non-carrier	181.265
168	Non-carrier	163.294
169	Non-carrier	368.369
170	Non-carrier	162.2
171	Non-carrier	150.403
172	Non-carrier	121.796
173	Non-carrier	114.469
174	Non-carrier	137.128
175	Non-carrier	129.915
176	Non-carrier	179.19
177	Non-carrier	135.505
178	Non-carrier	126.746
179	Non-carrier	117.023
180	Non-carrier	232.312
181	Non-carrier	133.405
182	Non-carrier	71.6882
183	Non-carrier	147.478
184	Non-carrier	241.204
185	Non-carrier	238
186	Non-carrier	252
187	Non-carrier	85
188	Non-carrier	219.93
189	Non-carrier	119
190	Non-carrier	268
191	Non-carrier	193
192	Non-carrier	125
193	Non-carrier	248
194	Non-carrier	161
195	Non-carrier	166
196	Non-carrier	138
197	Non-carrier	139
198	Non-carrier	280
199	Non-carrier	208
200	Non-carrier	102
201	Non-carrier	61
202	Non-carrier	317
203	Non-carrier	185
204	Non-carrier	130
205	Non-carrier	113
206	Non-carrier	184
207	Non-carrier	165
208	Non-carrier	131
209	Non-carrier	196
210	Non-carrier	122
211	Non-carrier	171
212	Non-carrier	244
213	Non-carrier	230
214	Non-carrier	168
215	Non-carrier	270
216	Non-carrier	222
217	Non-carrier	68
218	Non-carrier	176
219	Non-carrier	302
220	Non-carrier	180
221	Non-carrier	186
222	Non-carrier	213
223	Non-carrier	103
224	Non-carrier	165
225	Non-carrier	161
226	Non-carrier	102
227	Non-carrier	178
228	Non-carrier	350
229	Non-carrier	182
230	Non-carrier	180
231	Non-carrier	152
232	Non-carrier	248
233	Non-carrier	166
234	Non-carrier	144
235	Non-carrier	308
236	Non-carrier	335
237	Non-carrier	106
238	Non-carrier	135
239	Non-carrier	105
240	Non-carrier	282
241	Non-carrier	185
242	Non-carrier	106
243	Non-carrier	119
244	Non-carrier	77
245	Non-carrier	243
246	Non-carrier	83
247	Non-carrier	114.59
248	Non-carrier	140.03
249	Non-carrier	83.18
250	Non-carrier	59.1
251	Non-carrier	87.3
252	Non-carrier	213.9
253	Non-carrier	141.09
254	Non-carrier	143.83
255	Non-carrier	79.69
256	Non-carrier	148.1
257	Non-carrier	74.03
258	Non-carrier	105.47
259	Non-carrier	124.31
260	Non-carrier	62.69
261	Non-carrier	84.01
262	Non-carrier	151.85
263	Non-carrier	75.36
264	Non-carrier	168.03
265	Non-carrier	221.81
266	Non-carrier	127.39
267	Non-carrier	169.8
268	Non-carrier	86.88
269	Non-carrier	96.59
270	Non-carrier	249.23
271	Non-carrier	162.5
272	Non-carrier	225.04
273	Non-carrier	104
274	Non-carrier	298
275	Non-carrier	158.72
276	Non-carrier	172.74

## Sheet: Figure Panel C
id	variant_status	wb5ht_proband
1	Rare variant carrier	298
2	Rare variant carrier	320
3	Rare variant carrier	346.458
4	Rare variant carrier	347
5	Rare variant carrier	182
6	Rare variant carrier	205.498
7	Rare variant carrier	376.967
8	Rare variant carrier	152.46
9	Rare variant carrier	413.253
10	Rare variant carrier	288.832
11	Rare variant carrier	128.439
12	Rare variant carrier	223
13	Rare variant carrier	342.192
14	Rare variant carrier	287
15	Rare variant carrier	121.101
16	Rare variant carrier	297
17	Rare variant carrier	463.992
18	Rare variant carrier	205
19	Rare variant carrier	334.057
20	Rare variant carrier	228
21	Rare variant carrier	346.37
22	Rare variant carrier	259.93
23	Rare variant carrier	109
24	Rare variant carrier	186
25	Rare variant carrier	211
26	Rare variant carrier	155
27	Rare variant carrier	185
28	Rare variant carrier	408
29	Rare variant carrier	273
30	Rare variant carrier	231
31	Rare variant carrier	160
32	Rare variant carrier	189
33	Rare variant carrier	125.43
34	Rare variant carrier	178.39
35	Rare variant carrier	138.29
36	Rare variant carrier	287
37	Rare variant carrier	109
38	Rare variant carrier	220
39	Non-carrier	146
40	Non-carrier	113
41	Non-carrier	260
42	Non-carrier	399
43	Non-carrier	150
44	Non-carrier	90
45	Non-carrier	187
46	Non-carrier	261
47	Non-carrier	184
48	Non-carrier	362
49	Non-carrier	192
50	Non-carrier	190
51	Non-carrier	244
52	Non-carrier	202
53	Non-carrier	202
54	Non-carrier	175
55	Non-carrier	155
56	Non-carrier	364
57	Non-carrier	259
58	Non-carrier	199
59	Non-carrier	85
60	Non-carrier	147
61	Non-carrier	196.411
62	Non-carrier	200
63	Non-carrier	165
64	Non-carrier	258.24
65	Non-carrier	226
66	Non-carrier	309.744
67	Non-carrier	244
68	Non-carrier	85.2589
69	Non-carrier	212
70	Non-carrier	271
71	Non-carrier	196.011
72	Non-carrier	301.914
73	Non-carrier	242
74	Non-carrier	158.17
75	Non-carrier	211
76	Non-carrier	393
77	Non-carrier	217.312
78	Non-carrier	163.633
79	Non-carrier	305.15
80	Non-carrier	194
81	Non-carrier	271.701
82	Non-carrier	239.977
83	Non-carrier	209
84	Non-carrier	201.68
85	Non-carrier	253.393
86	Non-carrier	417
87	Non-carrier	179.959
88	Non-carrier	213
89	Non-carrier	375.98
90	Non-carrier	232
91	Non-carrier	178.839
92	Non-carrier	237.58
93	Non-carrier	139.065
94	Non-carrier	327.299
95	Non-carrier	109.32
96	Non-carrier	192.059
97	Non-carrier	328
98	Non-carrier	205
99	Non-carrier	273
100	Non-carrier	284
101	Non-carrier	198.259
102	Non-carrier	164
103	Non-carrier	254.905
104	Non-carrier	290.98
105	Non-carrier	526
106	Non-carrier	149.38
107	Non-carrier	214
108	Non-carrier	261.745
109	Non-carrier	171
110	Non-carrier	166.897
111	Non-carrier	282.12
112	Non-carrier	286
113	Non-carrier	353.672
114	Non-carrier	301.655
115	Non-carrier	131.472
116	Non-carrier	397.872
117	Non-carrier	311
118	Non-carrier	194.05
119	Non-carrier	196.024
120	Non-carrier	173.471
121	Non-carrier	386
122	Non-carrier	365
123	Non-carrier	209.86
124	Non-carrier	173.298
125	Non-carrier	204.429
126	Non-carrier	260
127	Non-carrier	190.78
128	Non-carrier	253.018
129	Non-carrier	157.82
130	Non-carrier	174.458
131	Non-carrier	134
132	Non-carrier	142.281
133	Non-carrier	266
134	Non-carrier	84.9512
135	Non-carrier	209.737
136	Non-carrier	395
137	Non-carrier	267
138	Non-carrier	395.922
139	Non-carrier	119.127
140	Non-carrier	285.512
141	Non-carrier	351
142	Non-carrier	244.095
143	Non-carrier	181
144	Non-carrier	137
145	Non-carrier	249
146	Non-carrier	226.926
147	Non-carrier	253
148	Non-carrier	245.202
149	Non-carrier	219.385
150	Non-carrier	401
151	Non-carrier	182
152	Non-carrier	314
153	Non-carrier	242.928
154	Non-carrier	219
155	Non-carrier	187.709
156	Non-carrier	244.246
157	Non-carrier	351.126
158	Non-carrier	346
159	Non-carrier	423
160	Non-carrier	425
161	Non-carrier	285
162	Non-carrier	316
163	Non-carrier	158.475
164	Non-carrier	114.661
165	Non-carrier	255
166	Non-carrier	343
167	Non-carrier	250.91
168	Non-carrier	274
169	Non-carrier	113.279
170	Non-carrier	335
171	Non-carrier	192.559
172	Non-carrier	419.27
173	Non-carrier	255
174	Non-carrier	167
175	Non-carrier	168.099
176	Non-carrier	342
177	Non-carrier	157.801
178	Non-carrier	225.316
179	Non-carrier	180.315
180	Non-carrier	457.118
181	Non-carrier	221
182	Non-carrier	222.413
183	Non-carrier	186.673
184	Non-carrier	470.487
185	Non-carrier	181.368
186	Non-carrier	391.325
187	Non-carrier	238.108
188	Non-carrier	225.94
189	Non-carrier	366.869
190	Non-carrier	244.265
191	Non-carrier	180.039
192	Non-carrier	231.79
193	Non-carrier	102.434
194	Non-carrier	136.263
195	Non-carrier	127.398
196	Non-carrier	420.666
197	Non-carrier	223.737
198	Non-carrier	347
199	Non-carrier	311.75
200	Non-carrier	369
201	Non-carrier	291.1
202	Non-carrier	357
203	Non-carrier	277.54
204	Non-carrier	290.72
205	Non-carrier	395.02
206	Non-carrier	340.63
207	Non-carrier	361.37
208	Non-carrier	176.54
209	Non-carrier	343.19
210	Non-carrier	246.46
211	Non-carrier	309.9
212	Non-carrier	125.22
213	Non-carrier	265.32
214	Non-carrier	196.11
215	Non-carrier	375.61
216	Non-carrier	312.44
217	Non-carrier	340.17
218	Non-carrier	381.66
219	Non-carrier	291.87
220	Non-carrier	394.31
221	Non-carrier	277.85
222	Non-carrier	295.8
223	Non-carrier	239.21
224	Non-carrier	235
225	Non-carrier	210
226	Non-carrier	250
227	Non-carrier	361
228	Non-carrier	251
229	Non-carrier	274
230	Non-carrier	338.2
231	Non-carrier	239
232	Non-carrier	297
233	Non-carrier	392
234	Non-carrier	334
235	Non-carrier	131
236	Non-carrier	196
237	Non-carrier	236
238	Non-carrier	234
239	Non-carrier	328
240	Non-carrier	243
241	Non-carrier	289
242	Non-carrier	203
243	Non-carrier	199
244	Non-carrier	123
245	Non-carrier	102
246	Non-carrier	242
247	Non-carrier	242
248	Non-carrier	166
249	Non-carrier	533
250	Non-carrier	325
251	Non-carrier	349
252	Non-carrier	414
253	Non-carrier	320
254	Non-carrier	237
255	Non-carrier	92
256	Non-carrier	340
257	Non-carrier	407
258	Non-carrier	517
259	Non-carrier	164
260	Non-carrier	219
261	Non-carrier	148
262	Non-carrier	230
263	Non-carrier	544
264	Non-carrier	252
265	Non-carrier	153
266	Non-carrier	441
267	Non-carrier	435
268	Non-carrier	264
269	Non-carrier	210
270	Non-carrier	290
271	Non-carrier	249
272	Non-carrier	311
273	Non-carrier	371
274	Non-carrier	165
275	Non-carrier	230
276	Non-carrier	145
277	Non-carrier	497
278	Non-carrier	181
279	Non-carrier	353
280	Non-carrier	361
281	Non-carrier	152
282	Non-carrier	346
283	Non-carrier	216
284	Non-carrier	230
285	Non-carrier	194
286	Non-carrier	176
287	Non-carrier	189
288	Non-carrier	241
289	Non-carrier	263
290	Non-carrier	257
291	Non-carrier	338
292	Non-carrier	315
293	Non-carrier	296
294	Non-carrier	194
295	Non-carrier	354
296	Non-carrier	227
297	Non-carrier	120
298	Non-carrier	168
299	Non-carrier	230
300	Non-carrier	327
301	Non-carrier	223
302	Non-carrier	134
303	Non-carrier	151.3
304	Non-carrier	150.17
305	Non-carrier	291.73
306	Non-carrier	93.26
307	Non-carrier	69.1
308	Non-carrier	105.94
309	Non-carrier	192.16
310	Non-carrier	152.4
311	Non-carrier	226.72
312	Non-carrier	244.63
313	Non-carrier	262.09
314	Non-carrier	152.49
315	Non-carrier	290.54
316	Non-carrier	154.47
317	Non-carrier	92.62
318	Non-carrier	355.63
319	Non-carrier	248.61
320	Non-carrier	134.08
321	Non-carrier	181.19
322	Non-carrier	111.32
323	Non-carrier	68.72
324	Non-carrier	345.77
325	Non-carrier	317.17
326	Non-carrier	263.51
327	Non-carrier	324.59
328	Non-carrier	344.26
329	Non-carrier	139.16
330	Non-carrier	143.78
331	Non-carrier	330.97
332	Non-carrier	339.39
333	Non-carrier	221.56
334	Non-carrier	202.33
335	Non-carrier	51.78
336	Non-carrier	150.05
337	Non-carrier	201.43
338	Non-carrier	274.24
339	Non-carrier	188.72
340	Non-carrier	250.34
341	Non-carrier	296.87
342	Non-carrier	247.76
343	Non-carrier	225
344	Non-carrier	215
345	Non-carrier	179.23
346	Non-carrier	227

## Sheet: Figure Panel D
id	variant_status	wb5ht_paternal
1	Rare variant carrier	183
2	Rare variant carrier	132.979
3	Rare variant carrier	51.5502
4	Rare variant carrier	153
5	Rare variant carrier	142
6	Rare variant carrier	164.767
7	Rare variant carrier	140.22
8	Rare variant carrier	137.722
9	Rare variant carrier	67.65
10	Rare variant carrier	123.636
11	Rare variant carrier	93.1607
12	Rare variant carrier	100.026
13	Rare variant carrier	214
14	Rare variant carrier	104.555
15	Rare variant carrier	111.765
16	Rare variant carrier	154.833
17	Rare variant carrier	129
18	Rare variant carrier	231.869
19	Rare variant carrier	292
20	Rare variant carrier	154.52
21	Rare variant carrier	135
22	Rare variant carrier	197
23	Rare variant carrier	128
24	Rare variant carrier	60.7504
25	Rare variant carrier	163.363
26	Rare variant carrier	121.47
27	Rare variant carrier	82
28	Rare variant carrier	168
29	Rare variant carrier	253
30	Rare variant carrier	156
31	Rare variant carrier	246
32	Rare variant carrier	88.09
33	Rare variant carrier	89
34	Rare variant carrier	82
35	Non-carrier	185
36	Non-carrier	118
37	Non-carrier	223.15
38	Non-carrier	140
39	Non-carrier	95
40	Non-carrier	163
41	Non-carrier	82.3939
42	Non-carrier	100
43	Non-carrier	71.3244
44	Non-carrier	121
45	Non-carrier	127.9
46	Non-carrier	183.166
47	Non-carrier	126.475
48	Non-carrier	154
49	Non-carrier	187
50	Non-carrier	216.077
51	Non-carrier	99
52	Non-carrier	99.6262
53	Non-carrier	179
54	Non-carrier	123
55	Non-carrier	142.747
56	Non-carrier	172.657
57	Non-carrier	195.596
58	Non-carrier	141.565
59	Non-carrier	171
60	Non-carrier	156
61	Non-carrier	151
62	Non-carrier	140
63	Non-carrier	309
64	Non-carrier	224
65	Non-carrier	224.984
66	Non-carrier	198.917
67	Non-carrier	195.469
68	Non-carrier	201
69	Non-carrier	95.8182
70	Non-carrier	89
71	Non-carrier	232.436
72	Non-carrier	104
73	Non-carrier	80.8178
74	Non-carrier	170.892
75	Non-carrier	102.303
76	Non-carrier	209
77	Non-carrier	90.4081
78	Non-carrier	82
79	Non-carrier	230.455
80	Non-carrier	109.234
81	Non-carrier	136.19
82	Non-carrier	183
83	Non-carrier	161.553
84	Non-carrier	164
85	Non-carrier	74
86	Non-carrier	112
87	Non-carrier	222
88	Non-carrier	309.189
89	Non-carrier	113.981
90	Non-carrier	54.4
91	Non-carrier	60.2273
92	Non-carrier	168.828
93	Non-carrier	105.978
94	Non-carrier	128.745
95	Non-carrier	149.868
96	Non-carrier	114.956
97	Non-carrier	162
98	Non-carrier	344
99	Non-carrier	130.126
100	Non-carrier	161
101	Non-carrier	122
102	Non-carrier	209
103	Non-carrier	84.2206
104	Non-carrier	201
105	Non-carrier	151.638
106	Non-carrier	117.94
107	Non-carrier	386
108	Non-carrier	247
109	Non-carrier	120
110	Non-carrier	228
111	Non-carrier	95.01
112	Non-carrier	95.01
113	Non-carrier	184.906
114	Non-carrier	107.586
115	Non-carrier	142
116	Non-carrier	81.3289
117	Non-carrier	228
118	Non-carrier	174.971
119	Non-carrier	95.4386
120	Non-carrier	124.343
121	Non-carrier	127.9
122	Non-carrier	204.945
123	Non-carrier	182.4
124	Non-carrier	52.3852
125	Non-carrier	231.445
126	Non-carrier	158.407
127	Non-carrier	135.223
128	Non-carrier	169.664
129	Non-carrier	239
130	Non-carrier	203.239
131	Non-carrier	137.398
132	Non-carrier	104.81
133	Non-carrier	123.717
134	Non-carrier	135.396
135	Non-carrier	219.81
136	Non-carrier	186
137	Non-carrier	145
138	Non-carrier	180
139	Non-carrier	130.31
140	Non-carrier	107.932
141	Non-carrier	111.909
142	Non-carrier	269.447
143	Non-carrier	214
144	Non-carrier	231
145	Non-carrier	109.98
146	Non-carrier	83.7206
147	Non-carrier	116.42
148	Non-carrier	290
149	Non-carrier	81.8038
150	Non-carrier	89.2067
151	Non-carrier	118.628
152	Non-carrier	156
153	Non-carrier	215
154	Non-carrier	86.3596
155	Non-carrier	269.474
156	Non-carrier	223.644
157	Non-carrier	83.8848
158	Non-carrier	98.2401
159	Non-carrier	100.868
160	Non-carrier	211.903
161	Non-carrier	65.5202
162	Non-carrier	125
163	Non-carrier	245.503
164	Non-carrier	93
165	Non-carrier	68.1013
166	Non-carrier	223.893
167	Non-carrier	95
168	Non-carrier	313.241
169	Non-carrier	98.0984
170	Non-carrier	202
171	Non-carrier	270
172	Non-carrier	222
173	Non-carrier	186
174	Non-carrier	181.028
175	Non-carrier	83.8213
176	Non-carrier	102
177	Non-carrier	144.395
178	Non-carrier	217
179	Non-carrier	93.6393
180	Non-carrier	207
181	Non-carrier	150
182	Non-carrier	175
183	Non-carrier	220
184	Non-carrier	142.119
185	Non-carrier	85.7102
186	Non-carrier	59.9048
187	Non-carrier	164
188	Non-carrier	230.508
189	Non-carrier	192
190	Non-carrier	134.398
191	Non-carrier	122.946
192	Non-carrier	100
193	Non-carrier	132.709
194	Non-carrier	267
195	Non-carrier	224.545
196	Non-carrier	241.29
197	Non-carrier	322
198	Non-carrier	116.412
199	Non-carrier	182
200	Non-carrier	79.7589
201	Non-carrier	246.815
202	Non-carrier	138.714
203	Non-carrier	135.056
204	Non-carrier	210
205	Non-carrier	188.177
206	Non-carrier	157.41
207	Non-carrier	167.29
208	Non-carrier	116.784
209	Non-carrier	131.028
210	Non-carrier	207.506
211	Non-carrier	94.6247
212	Non-carrier	76.0931
213	Non-carrier	239.556
214	Non-carrier	190.876
215	Non-carrier	228.123
216	Non-carrier	128.81
217	Non-carrier	121.506
218	Non-carrier	242.288
219	Non-carrier	188.304
220	Non-carrier	75.4275
221	Non-carrier	140.006
222	Non-carrier	116.522
223	Non-carrier	102.012
224	Non-carrier	120.853
225	Non-carrier	133.73
226	Non-carrier	165.434
227	Non-carrier	253.744
228	Non-carrier	233.269
229	Non-carrier	82
230	Non-carrier	138
231	Non-carrier	126
232	Non-carrier	123
233	Non-carrier	96
234	Non-carrier	118
235	Non-carrier	110
236	Non-carrier	225
237	Non-carrier	205
238	Non-carrier	111
239	Non-carrier	81
240	Non-carrier	136
241	Non-carrier	98
242	Non-carrier	317
243	Non-carrier	83
244	Non-carrier	181
245	Non-carrier	231
246	Non-carrier	281
247	Non-carrier	159
248	Non-carrier	127
249	Non-carrier	214
250	Non-carrier	100
251	Non-carrier	130
252	Non-carrier	161
253	Non-carrier	253
254	Non-carrier	115
255	Non-carrier	94
256	Non-carrier	318
257	Non-carrier	213
258	Non-carrier	233
259	Non-carrier	266
260	Non-carrier	211
261	Non-carrier	207
262	Non-carrier	124
263	Non-carrier	127
264	Non-carrier	111
265	Non-carrier	116
266	Non-carrier	187
267	Non-carrier	149
268	Non-carrier	178
269	Non-carrier	110
270	Non-carrier	105
271	Non-carrier	119
272	Non-carrier	141
273	Non-carrier	112
274	Non-carrier	148
275	Non-carrier	148.8
276	Non-carrier	133.1
277	Non-carrier	83
278	Non-carrier	82.56
279	Non-carrier	118.8
280	Non-carrier	114.69
281	Non-carrier	62.29
282	Non-carrier	378.59
283	Non-carrier	189.74
284	Non-carrier	68.24
285	Non-carrier	89.11
286	Non-carrier	89.01
287	Non-carrier	84.86
288	Non-carrier	98.59
289	Non-carrier	103.6
290	Non-carrier	104.75
291	Non-carrier	85.09
292	Non-carrier	130.94
293	Non-carrier	97.54
294	Non-carrier	322.08
295	Non-carrier	75.34
296	Non-carrier	101.13
297	Non-carrier	92.21
298	Non-carrier	189.96
299	Non-carrier	207.16
300	Non-carrier	118
301	Non-carrier	144.01

## Sheet: Supplement 1
id	variant_status	wb5ht_maternal
1	Rare variant carrier	201
2	Rare variant carrier	129.583
3	Rare variant carrier	136.165
4	Rare variant carrier	128
5	Rare variant carrier	123.017
6	Rare variant carrier	120
7	Rare variant carrier	171
8	Rare variant carrier	142
9	Rare variant carrier	150.069
10	Rare variant carrier	175.484
11	Rare variant carrier	139.886
12	Rare variant carrier	131.72
13	Rare variant carrier	61.6035
14	Rare variant carrier	173
15	Rare variant carrier	75.4112
16	Rare variant carrier	149
17	Rare variant carrier	193.422
18	Rare variant carrier	140.426
19	Rare variant carrier	188
20	Rare variant carrier	131.17
21	Rare variant carrier	159
22	Rare variant carrier	140
23	Rare variant carrier	69.1698
24	Rare variant carrier	178
25	Rare variant carrier	120
26	Rare variant carrier	153
27	Rare variant carrier	128
28	Rare variant carrier	133
29	Rare variant carrier	230
30	Rare variant carrier	151
31	Rare variant carrier	138
32	Rare variant carrier	84.64
33	Rare variant carrier	142.73
34	Rare variant carrier	116
35	Rare variant carrier	171
1	Non-carrier	241.593
2	Non-carrier	134
3	Non-carrier	175.562
4	Non-carrier	180
5	Non-carrier	217.064
6	Non-carrier	71.3291
7	Non-carrier	174.048
8	Non-carrier	121
9	Non-carrier	145.481
10	Non-carrier	103
11	Non-carrier	140.174
12	Non-carrier	180
13	Non-carrier	178
14	Non-carrier	58.3412
15	Non-carrier	126.061
16	Non-carrier	90.1408
17	Non-carrier	122.057
18	Non-carrier	205.615
19	Non-carrier	113
20	Non-carrier	197
21	Non-carrier	68
22	Non-carrier	245
23	Non-carrier	249.381
24	Non-carrier	99.6668
25	Non-carrier	224.305
26	Non-carrier	148.03
27	Non-carrier	207
28	Non-carrier	80.0125
29	Non-carrier	255.357
30	Non-carrier	63.8298
31	Non-carrier	233.435
32	Non-carrier	151
33	Non-carrier	141.727
34	Non-carrier	130
35	Non-carrier	247.463
36	Non-carrier	154.593
37	Non-carrier	182
38	Non-carrier	170.926
39	Non-carrier	132
40	Non-carrier	86
41	Non-carrier	145.185
42	Non-carrier	161.568
43	Non-carrier	128.078
44	Non-carrier	134.054
45	Non-carrier	152.498
46	Non-carrier	136.81
47	Non-carrier	105.758
48	Non-carrier	123.275
49	Non-carrier	152
50	Non-carrier	98.5645
51	Non-carrier	188
52	Non-carrier	222
53	Non-carrier	89.2718
54	Non-carrier	102.812
55	Non-carrier	212.36
56	Non-carrier	121
57	Non-carrier	241.91
58	Non-carrier	241.91
59	Non-carrier	132.683
60	Non-carrier	103
61	Non-carrier	153.621
62	Non-carrier	108.245
63	Non-carrier	140.69
64	Non-carrier	282
65	Non-carrier	151.111
66	Non-carrier	91.5825
67	Non-carrier	106.667
68	Non-carrier	131.897
69	Non-carrier	122.132
70	Non-carrier	156.923
71	Non-carrier	226.958
72	Non-carrier	153.052
73	Non-carrier	121.234
74	Non-carrier	124
75	Non-carrier	173.819
76	Non-carrier	165.54
77	Non-carrier	289.097
78	Non-carrier	156
79	Non-carrier	95
80	Non-carrier	140.71
81	Non-carrier	97.0322
82	Non-carrier	157.204
83	Non-carrier	133.406
84	Non-carrier	180
85	Non-carrier	160
86	Non-carrier	88.0407
87	Non-carrier	137.719
88	Non-carrier	100.662
89	Non-carrier	119.138
90	Non-carrier	129
91	Non-carrier	183.797
92	Non-carrier	181
93	Non-carrier	165.443
94	Non-carrier	122.623
95	Non-carrier	103.687
96	Non-carrier	120.998
97	Non-carrier	127.461
98	Non-carrier	208.311
99	Non-carrier	155.478
100	Non-carrier	261
101	Non-carrier	158.767
102	Non-carrier	89.6544
103	Non-carrier	149.198
104	Non-carrier	186
105	Non-carrier	211.791
106	Non-carrier	194
107	Non-carrier	128.035
108	Non-carrier	93.3333
109	Non-carrier	307.979
110	Non-carrier	203.433
111	Non-carrier	217
112	Non-carrier	270
113	Non-carrier	299
114	Non-carrier	190.113
115	Non-carrier	120
116	Non-carrier	294
117	Non-carrier	195.571
118	Non-carrier	169
119	Non-carrier	135.45
120	Non-carrier	187.749
121	Non-carrier	138
122	Non-carrier	182.973
123	Non-carrier	275.39
124	Non-carrier	174
125	Non-carrier	171.097
126	Non-carrier	148.804
127	Non-carrier	366
128	Non-carrier	120.296
129	Non-carrier	233.81
130	Non-carrier	268
131	Non-carrier	137.404
132	Non-carrier	181.265
133	Non-carrier	163.294
134	Non-carrier	368.369
135	Non-carrier	162.2
136	Non-carrier	150.403
137	Non-carrier	121.796
138	Non-carrier	114.469
139	Non-carrier	137.128
140	Non-carrier	129.915
141	Non-carrier	179.19
142	Non-carrier	135.505
143	Non-carrier	126.746
144	Non-carrier	117.023
145	Non-carrier	232.312
146	Non-carrier	133.405
147	Non-carrier	71.6882
148	Non-carrier	147.478
149	Non-carrier	241.204
150	Non-carrier	238
151	Non-carrier	252
152	Non-carrier	85
153	Non-carrier	219.93
154	Non-carrier	119
155	Non-carrier	268
156	Non-carrier	193
157	Non-carrier	125
158	Non-carrier	248
159	Non-carrier	161
160	Non-carrier	166
161	Non-carrier	138
162	Non-carrier	139
163	Non-carrier	280
164	Non-carrier	208
165	Non-carrier	102
166	Non-carrier	61
167	Non-carrier	317
168	Non-carrier	185
169	Non-carrier	130
170	Non-carrier	113
171	Non-carrier	184
172	Non-carrier	165
173	Non-carrier	131
174	Non-carrier	196
175	Non-carrier	122
176	Non-carrier	171
177	Non-carrier	244
178	Non-carrier	230
179	Non-carrier	168
180	Non-carrier	270
181	Non-carrier	222
182	Non-carrier	68
183	Non-carrier	176
184	Non-carrier	302
185	Non-carrier	180
186	Non-carrier	186
187	Non-carrier	213
188	Non-carrier	103
189	Non-carrier	165
190	Non-carrier	161
191	Non-carrier	102
192	Non-carrier	178
193	Non-carrier	350
194	Non-carrier	182
195	Non-carrier	180
196	Non-carrier	152
197	Non-carrier	248
198	Non-carrier	166
199	Non-carrier	144
200	Non-carrier	308
201	Non-carrier	335
202	Non-carrier	106
203	Non-carrier	135
204	Non-carrier	105
205	Non-carrier	282
206	Non-carrier	185
207	Non-carrier	106
208	Non-carrier	119
209	Non-carrier	77
210	Non-carrier	243
211	Non-carrier	83
212	Non-carrier	114.59
213	Non-carrier	140.03
214	Non-carrier	83.18
215	Non-carrier	59.1
216	Non-carrier	87.3
217	Non-carrier	213.9
218	Non-carrier	141.09
219	Non-carrier	143.83
220	Non-carrier	79.69
221	Non-carrier	148.1
222	Non-carrier	74.03
223	Non-carrier	105.47
224	Non-carrier	124.31
225	Non-carrier	62.69
226	Non-carrier	84.01
227	Non-carrier	151.85
228	Non-carrier	75.36
229	Non-carrier	168.03
230	Non-carrier	221.81
231	Non-carrier	127.39
232	Non-carrier	169.8
233	Non-carrier	86.88
234	Non-carrier	96.59
235	Non-carrier	249.23
236	Non-carrier	162.5
237	Non-carrier	225.04
238	Non-carrier	104
239	Non-carrier	298
240	Non-carrier	158.72
241	Non-carrier	172.74

## Sheet: Supplement 3
id	age_months	variant	site	sex	race	ethnicity
1	142	Rare variant carrier	UIC	Male	White	Non-Latine
2	83	Rare variant carrier	Vanderbilt	Female	More than one race	Non-Latine
3	136	Rare variant carrier	Vanderbilt	Male	White	Non-Latine
4	107	Rare variant carrier	UIC	Male	White	Non-Latine
5	99	Rare variant carrier	Vanderbilt	Male	White	Non-Latine
6	109	Rare variant carrier	UIC	Male	White	Non-Latine
7	102	Rare variant carrier	UIC	Male	White	Non-Latine
8	124	Rare variant carrier	UIC	Male	White	Non-Latine
9	90	Rare variant carrier	Vanderbilt	Male	White	Non-Latine
10	56	Rare variant carrier	Vanderbilt	Male	White	Non-Latine
11	102	Rare variant carrier	Vanderbilt	Male	White	Non-Latine
12	115	Rare variant carrier	UIC	Male	White	Non-Latine
13	86	Rare variant carrier	Vanderbilt	Male	White	Non-Latine
14	128	Rare variant carrier	UIC	Male	White	Non-Latine
15	58	Rare variant carrier	Vanderbilt	Male	White	Non-Latine
16	170	Rare variant carrier	UIC	Male	White	Non-Latine
17	69	Rare variant carrier	Vanderbilt	Female	White	Non-Latine
18	48	Rare variant carrier	Vanderbilt	Male	More than one race	Latine
19	84	Rare variant carrier	UIC	Male	White	Non-Latine
20	111	Rare variant carrier	Vanderbilt	Male	White	Non-Latine
21	73	Rare variant carrier	UIC	Male	White	Non-Latine
22	84	Rare variant carrier	UIC	Male	Asian	Non-Latine
23	99	Rare variant carrier	Vanderbilt	Male	White	Non-Latine
24	224	Rare variant carrier	UIC	Male	NA	NA
25	255	Rare variant carrier	UIC	Male	NA	NA
26	80	Rare variant carrier	UIC	Male	NA	NA
27	192	Rare variant carrier	UIC	Female	NA	NA
28	59	Rare variant carrier	UIC	Male	NA	NA
29	71	Rare variant carrier	UIC	Male	NA	NA
30	131	Rare variant carrier	UIC	Male	NA	NA
31	277	Rare variant carrier	UIC	Male	NA	NA
32	89	Rare variant carrier	UIC	Female	NA	NA
33	91	Rare variant carrier	UIC	Male	NA	NA
34	83	Rare variant carrier	UIC	Male	NA	NA
35	NA	Rare variant carrier	UIC	NA	NA	NA
36	179	Non-carrier	Vanderbilt	Male	White	Non-Latine
37	111	Non-carrier	UIC	Male	White	Non-Latine
38	109	Non-carrier	Vanderbilt	Male	White	Non-Latine
39	125	Non-carrier	UIC	Male	White	Non-Latine
40	156	Non-carrier	Vanderbilt	Male	White	Non-Latine
41	77	Non-carrier	Vanderbilt	Male	White	Non-Latine
42	77	Non-carrier	Vanderbilt	Male	More than one race	Non-Latine
43	107	Non-carrier	UIC	Male	White	Non-Latine
44	167	Non-carrier	Vanderbilt	Female	White	Non-Latine
45	NA	Non-carrier	UIC	NA	NA	NA
46	106	Non-carrier	Vanderbilt	Male	White	Non-Latine
47	127	Non-carrier	UIC	Male	White	Non-Latine
48	NA	Non-carrier	UIC	NA	NA	NA
49	100	Non-carrier	Vanderbilt	Male	White	Non-Latine
50	137	Non-carrier	Vanderbilt	Male	White	Non-Latine
51	116	Non-carrier	Vanderbilt	Male	White	Non-Latine
52	71	Non-carrier	Vanderbilt	Male	White	Non-Latine
53	167	Non-carrier	Vanderbilt	Male	White	Non-Latine
54	171	Non-carrier	UIC	Male	White	Non-Latine
55	52	Non-carrier	UIC	Female	White	Non-Latine
56	57	Non-carrier	UIC	Male	Black	Latine
57	NA	Non-carrier	UIC	NA	NA	NA
58	212	Non-carrier	Vanderbilt	Male	White	Non-Latine
59	103	Non-carrier	Vanderbilt	Female	White	Non-Latine
60	66	Non-carrier	Vanderbilt	Male	White	Non-Latine
61	91	Non-carrier	Vanderbilt	Male	White	Non-Latine
62	71	Non-carrier	UIC	Male	White	Non-Latine
63	120	Non-carrier	Vanderbilt	Male	White	Non-Latine
64	69	Non-carrier	Vanderbilt	Female	White	Non-Latine
65	98	Non-carrier	Vanderbilt	Male	White	Non-Latine
66	85	Non-carrier	Vanderbilt	Male	White	Non-Latine
67	140	Non-carrier	UIC	Male	White	Non-Latine
68	79	Non-carrier	Vanderbilt	Male	More than one race	Non-Latine
69	94	Non-carrier	UIC	Female	White	Non-Latine
70	105	Non-carrier	Vanderbilt	Male	White	Non-Latine
71	91	Non-carrier	Vanderbilt	Male	White	Non-Latine
72	NA	Non-carrier	UIC	NA	NA	NA
73	132	Non-carrier	Vanderbilt	Male	More than one race	Non-Latine
74	125	Non-carrier	UIC	Female	White	Non-Latine
75	62	Non-carrier	UIC	Male	White	Non-Latine
76	78	Non-carrier	Vanderbilt	Male	Asian	Non-Latine
77	116	Non-carrier	Vanderbilt	Male	White	Non-Latine
78	76	Non-carrier	Vanderbilt	Male	White	Non-Latine
79	127	Non-carrier	Vanderbilt	Male	White	Non-Latine
80	60	Non-carrier	Vanderbilt	Male	White	Non-Latine
81	77	Non-carrier	Vanderbilt	Male	White	Non-Latine
82	95	Non-carrier	Vanderbilt	Male	White	Non-Latine
83	134	Non-carrier	Vanderbilt	Male	White	Non-Latine
84	54	Non-carrier	UIC	Male	Asian	Non-Latine
85	111	Non-carrier	Vanderbilt	Male	White	Non-Latine
86	123	Non-carrier	UIC	Male	White	Latine
87	75	Non-carrier	UIC	Female	White	Non-Latine
88	131	Non-carrier	Vanderbilt	Male	White	Non-Latine
89	86	Non-carrier	Vanderbilt	Male	White	Non-Latine
90	68	Non-carrier	UIC	Male	White	Non-Latine
91	143	Non-carrier	Vanderbilt	Female	White	Non-Latine
92	114	Non-carrier	UIC	Male	White	Non-Latine
93	NA	Non-carrier	UIC	NA	NA	NA
94	139	Non-carrier	Vanderbilt	Male	More than one race	Non-Latine
95	163	Non-carrier	UIC	Male	White	Non-Latine
96	113	Non-carrier	Vanderbilt	Male	White	Non-Latine
97	60	Non-carrier	Vanderbilt	Female	White	Non-Latine
98	78	Non-carrier	Vanderbilt	Male	White	Non-Latine
99	62	Non-carrier	UIC	Male	White	Latine
100	83	Non-carrier	Vanderbilt	Male	White	Non-Latine
101	93	Non-carrier	Vanderbilt	Male	White	Non-Latine
102	101	Non-carrier	Vanderbilt	Male	White	Non-Latine
103	58	Non-carrier	Vanderbilt	Male	Black	Non-Latine
104	126	Non-carrier	Vanderbilt	Male	Black	Non-Latine
105	107	Non-carrier	Vanderbilt	Male	White	Non-Latine
106	91	Non-carrier	Vanderbilt	Male	White	Non-Latine
107	98	Non-carrier	Vanderbilt	Male	White	Non-Latine
108	125	Non-carrier	Vanderbilt	Male	White	Non-Latine
109	156	Non-carrier	UIC	Male	White	Non-Latine
110	204	Non-carrier	Vanderbilt	Male	White	Non-Latine
111	84	Non-carrier	UIC	Male	White	Non-Latine
112	63	Non-carrier	Vanderbilt	Male	Asian	Non-Latine
113	51	Non-carrier	UIC	Male	White	Non-Latine
114	99	Non-carrier	UIC	Male	White	Non-Latine
115	145	Non-carrier	UIC	Male	White	Non-Latine
116	91	Non-carrier	Vanderbilt	Male	White	Non-Latine
117	169	Non-carrier	Vanderbilt	Male	More than one race	Non-Latine
118	95	Non-carrier	Vanderbilt	Male	White	Non-Latine
119	91	Non-carrier	UIC	Male	White	Non-Latine
120	211	Non-carrier	UIC	Male	White	Non-Latine
121	94	Non-carrier	Vanderbilt	Male	White	Non-Latine
122	154	Non-carrier	Vanderbilt	Male	Asian	Non-Latine
123	215	Non-carrier	Vanderbilt	Female	White	Non-Latine
124	183	Non-carrier	Vanderbilt	Male	White	Non-Latine
125	173	Non-carrier	UIC	Male	White	Non-Latine
126	59	Non-carrier	Vanderbilt	Male	More than one race	Non-Latine
127	66	Non-carrier	UIC	Male	White	Non-Latine
128	181	Non-carrier	Vanderbilt	Male	More than one race	Non-Latine
129	143	Non-carrier	Vanderbilt	Male	White	Non-Latine
130	101	Non-carrier	Vanderbilt	Male	White	Non-Latine
131	167	Non-carrier	Vanderbilt	Male	White	Non-Latine
132	117	Non-carrier	Vanderbilt	Male	White	Non-Latine
133	97	Non-carrier	Vanderbilt	Female	White	Non-Latine
134	118	Non-carrier	Vanderbilt	Male	White	Non-Latine
135	90	Non-carrier	UIC	Male	White	Non-Latine
136	188	Non-carrier	Vanderbilt	Male	White	Non-Latine
137	83	Non-carrier	Vanderbilt	Male	White	Non-Latine
138	166	Non-carrier	Vanderbilt	Male	More than one race	Non-Latine
139	122	Non-carrier	UIC	Male	White	Non-Latine
140	65	Non-carrier	Vanderbilt	Male	White	Non-Latine
141	67	Non-carrier	UIC	Female	White	Non-Latine
142	88	Non-carrier	Vanderbilt	Male	White	Non-Latine
143	48	Non-carrier	Vanderbilt	Male	White	Non-Latine
144	98	Non-carrier	Vanderbilt	Male	White	Non-Latine
145	101	Non-carrier	Vanderbilt	Male	White	Non-Latine
146	158	Non-carrier	UIC	Male	Black	Non-Latine
147	49	Non-carrier	UIC	Male	Black	Non-Latine
148	76	Non-carrier	UIC	Male	Black	Non-Latine
149	159	Non-carrier	Vanderbilt	Male	More than one race	Latine
150	84	Non-carrier	Vanderbilt	Female	White	Non-Latine
151	163	Non-carrier	UIC	Male	Not specified	Latine
152	113	Non-carrier	Vanderbilt	Male	White	Non-Latine
153	81	Non-carrier	UIC	Male	White	Non-Latine
154	108	Non-carrier	Vanderbilt	Male	White	Non-Latine
155	52	Non-carrier	Vanderbilt	Male	Black	Non-Latine
156	NA	Non-carrier	UIC	NA	NA	NA
157	85	Non-carrier	Vanderbilt	Male	White	Non-Latine
158	91	Non-carrier	UIC	Male	Black	NA
159	156	Non-carrier	UIC	Male	White	Non-Latine
160	204	Non-carrier	Vanderbilt	Male	White	Non-Latine
161	126	Non-carrier	Vanderbilt	Male	White	Non-Latine
162	103	Non-carrier	UIC	Male	White	Non-Latine
163	148	Non-carrier	Vanderbilt	Male	White	Non-Latine
164	154	Non-carrier	Vanderbilt	Male	White	Non-Latine
165	52	Non-carrier	UIC	Male	Not specified	Latine
166	87	Non-carrier	Vanderbilt	Female	White	Non-Latine
167	127	Non-carrier	Vanderbilt	Male	White	Non-Latine
168	75	Non-carrier	Vanderbilt	Male	White	Non-Latine
169	83	Non-carrier	Vanderbilt	Male	More than one race	Non-Latine
170	65	Non-carrier	Vanderbilt	Female	White	Non-Latine
171	84	Non-carrier	Vanderbilt	Male	White	Non-Latine
172	144	Non-carrier	Vanderbilt	Male	White	Non-Latine
173	68	Non-carrier	Vanderbilt	Male	White	Non-Latine
174	110	Non-carrier	Vanderbilt	Male	White	Non-Latine
175	96	Non-carrier	Vanderbilt	Male	White	Non-Latine
176	54	Non-carrier	Vanderbilt	Male	White	Non-Latine
177	59	Non-carrier	Vanderbilt	Female	White	Non-Latine
178	49	Non-carrier	Vanderbilt	Male	White	Non-Latine
179	127	Non-carrier	Vanderbilt	Female	White	Non-Latine
180	145	Non-carrier	Vanderbilt	Male	White	Non-Latine
181	205	Non-carrier	Vanderbilt	Male	White	Non-Latine
182	105	Non-carrier	Vanderbilt	Male	White	Non-Latine
183	52	Non-carrier	Vanderbilt	Male	White	Non-Latine
184	75	Non-carrier	Vanderbilt	Male	Black	Non-Latine
185	170	Non-carrier	UIC	Male	NA	NA
186	126	Non-carrier	UIC	Male	NA	NA
187	92	Non-carrier	UIC	Male	NA	NA
188	146	Non-carrier	UIC	Male	NA	NA
189	76	Non-carrier	UIC	Male	NA	NA
190	142	Non-carrier	UIC	Female	NA	NA
191	88	Non-carrier	UIC	Male	NA	NA
192	165	Non-carrier	UIC	Male	NA	NA
193	40	Non-carrier	UIC	Male	NA	NA
194	73	Non-carrier	UIC	Male	NA	NA
195	66	Non-carrier	UIC	Male	NA	NA
196	111	Non-carrier	UIC	Male	NA	NA
197	86	Non-carrier	UIC	Male	NA	NA
198	229	Non-carrier	UIC	Male	NA	NA
199	52	Non-carrier	UIC	Male	NA	NA
200	56	Non-carrier	UIC	Male	NA	NA
201	107	Non-carrier	UIC	Male	NA	NA
202	244	Non-carrier	UIC	Male	NA	NA
203	116	Non-carrier	UIC	Male	NA	NA
204	93	Non-carrier	UIC	Male	NA	NA
205	49	Non-carrier	UIC	Female	NA	NA
206	140	Non-carrier	UIC	Female	NA	NA
207	61	Non-carrier	UIC	Male	NA	NA
208	62	Non-carrier	UIC	Female	NA	NA
209	106	Non-carrier	UIC	Male	NA	NA
210	77	Non-carrier	UIC	Male	NA	NA
211	91	Non-carrier	UIC	Male	NA	NA
212	103	Non-carrier	UIC	Male	NA	NA
213	143	Non-carrier	UIC	Male	NA	NA
214	51	Non-carrier	UIC	Female	NA	NA
215	111	Non-carrier	UIC	Male	NA	NA
216	148	Non-carrier	UIC	Male	NA	NA
217	217	Non-carrier	UIC	Male	NA	NA
218	95	Non-carrier	UIC	Male	NA	NA
219	128	Non-carrier	UIC	Male	NA	NA
220	178	Non-carrier	UIC	Female	NA	NA
221	202	Non-carrier	UIC	Female	NA	NA
222	111	Non-carrier	UIC	Male	NA	NA
223	233	Non-carrier	UIC	Male	NA	NA
224	54	Non-carrier	UIC	Female	NA	NA
225	189	Non-carrier	UIC	Female	NA	NA
226	173	Non-carrier	UIC	Male	NA	NA
227	327	Non-carrier	UIC	Female	NA	NA
228	76	Non-carrier	UIC	Male	NA	NA
229	39	Non-carrier	UIC	Female	NA	NA
230	63	Non-carrier	UIC	Male	NA	NA
231	114	Non-carrier	UIC	Male	NA	NA
232	103	Non-carrier	UIC	Female	NA	NA
233	122	Non-carrier	UIC	Male	NA	NA
234	128	Non-carrier	UIC	Male	NA	NA
235	53	Non-carrier	UIC	Male	NA	NA
236	310	Non-carrier	UIC	Female	NA	NA
237	97	Non-carrier	UIC	Male	NA	NA
238	153	Non-carrier	UIC	Male	NA	NA
239	206	Non-carrier	UIC	Male	NA	NA
240	110	Non-carrier	UIC	Male	NA	NA
241	119	Non-carrier	UIC	Male	NA	NA
242	161	Non-carrier	UIC	Male	NA	NA
243	208	Non-carrier	UIC	Male	NA	NA
244	242	Non-carrier	UIC	Male	NA	NA
245	166	Non-carrier	UIC	Male	NA	NA
246	118	Non-carrier	UIC	Male	NA	NA
247	55	Non-carrier	UIC	Male	NA	NA
248	61	Non-carrier	UIC	Male	NA	NA
249	119	Non-carrier	UIC	Male	NA	NA
250	128	Non-carrier	UIC	Male	NA	NA
251	70	Non-carrier	UIC	Female	NA	NA
252	211	Non-carrier	UIC	Male	NA	NA
253	87	Non-carrier	UIC	Male	NA	NA
254	81	Non-carrier	UIC	Male	NA	NA
255	162	Non-carrier	UIC	Male	NA	NA
256	110	Non-carrier	UIC	Male	NA	NA
257	88	Non-carrier	UIC	Male	NA	NA
258	49	Non-carrier	UIC	Male	NA	NA
259	90	Non-carrier	UIC	Male	NA	NA
260	137	Non-carrier	UIC	Male	NA	NA
261	94	Non-carrier	UIC	Male	NA	NA
262	38	Non-carrier	UIC	Male	NA	NA
263	159	Non-carrier	UIC	Male	NA	NA
264	149	Non-carrier	UIC	Male	NA	NA
265	88	Non-carrier	UIC	Female	NA	NA
266	46	Non-carrier	UIC	Male	NA	NA
267	99	Non-carrier	UIC	Male	NA	NA
268	174	Non-carrier	UIC	Male	NA	NA
269	86	Non-carrier	UIC	Male	NA	NA
270	171	Non-carrier	UIC	Male	NA	NA
271	63	Non-carrier	UIC	Male	NA	NA
272	62	Non-carrier	UIC	Male	NA	NA
273	NA	Non-carrier	UIC	NA	NA	NA
274	NA	Non-carrier	UIC	NA	NA	NA
275	NA	Non-carrier	UIC	NA	NA	NA
276	NA	Non-carrier	UIC	NA	NA	NA
